# Supplementary material for: Design of Zeolitic Imidazolate Framework-8-Functionalized Capacitive Micromachined Ultrasound Transducer Gravimetric Sensors for Gas and Hydrocarbon Vapor Detection
Source: Sensors (Basel). 2023 Oct 30;23(21):8827. doi: 10.3390/s23218827 (PMC10648066; doi:10.3390/s23218827)
Supplement: Supplementary file 1 [file sensors-23-08827-s001.zip]

Archive with 1 entries (1 files):
- sensors-2624108-supplementary.pdf
